# Supplementary material for: The Endoplasmic Reticulum–Plasma Membrane Tethering Protein Ice2 Controls Lipid Droplet Size via the Regulation of Phosphatidylcholine in Candida albicans
Source: J Fungi (Basel). 2024 Jan 22;10(1):87. doi: 10.3390/jof10010087 (PMC10817647; doi:10.3390/jof10010087)
Supplement: Supplementary file 1 [file jof-10-00087-s001.zip]

Archive with 1 entries (1 files):
- jof-2762985-supplementary.pdf
